# Supplementary material for: Aminocarb Exposure Induces Cytotoxicity and Endoplasmic Reticulum Stress-Mediated Apoptosis in Mouse Sustentacular Sertoli Cells: Implications for Male Infertility and Environmental Health
Source: Biology (Basel). 2024 Sep 14;13(9):721. doi: 10.3390/biology13090721 (PMC11429014; doi:10.3390/biology13090721)
Supplement: Supplementary file 1 [file biology-13-00721-s001.zip]

Archive with 1 entries (1 files):
- biology-3149276-supplementary.pdf
